# Supplementary material for: Depression and Osteoporosis: A Mendelian Randomization Study
Source: Calcif Tissue Int. 2021 Jul 14;109(6):675–84. doi: 10.1007/s00223-021-00886-5 (PMC8531056; doi:10.1007/s00223-021-00886-5)
Supplement: Supplementary file 1 — Supplementary file1 (XLSX 22 kb) [file 223_2021_886_MOESM1_ESM.xlsx]

## Sheet: Supplementary Table 1
Supplementary Table 1: Summary information of 102 SNPs for Mendelian randomization analyses from the GWAS meta-analysis
SNPs	Chromosome	Position	Allele1	Allele2	Frequency Allele 1	Effect size	SE	P value	Samples size	R2	F-statistic
rs301799	1	8489302	T	C	0.5694	-0.025	0.0035	1.356e-12	807553	0.00030648	247.574
rs1002656	1	37192741	T	C	0.7033	-0.0266	0.0038	3.739e-12	807553	0.000295292	238.534
rs1466887	1	37709328	T	C	0.5511	-0.0199	0.0036	4.118e-08	807553	0.000195937	158.26
rs11579246	1	50559162	A	G	0.9067	0.0381	0.0061	5.706e-10	807553	0.000245598	198.382
rs1890946	1	52342427	T	C	0.4671	-0.0235	0.0035	2.68e-11	807553	0.000274929	222.081
rs10789214	1	67146817	T	C	0.5661	0.0193	0.0035	4.442e-08	807553	0.00018299	147.801
rs2568958	1	72765116	A	G	0.6156	0.0373	0.0036	8.473e-25	807553	0.00065846	532.091
rs10890020	1	73668836	A	G	0.5156	-0.0277	0.0035	4.028e-15	807553	0.000383272	309.63
rs113188507	1	80809636	A	G	0.2838	0.0221	0.0039	1.871e-08	807553	0.000198546	160.368
rs10913112	1	175913828	T	C	0.3767	-0.0264	0.0036	3.4e-13	807553	0.000327288	264.389
rs72710803	1	177428018	A	C	0.9121	-0.041	0.0062	5.289e-11	807553	0.000269544	217.729
rs169235	1	181740924	A	G	0.753	-0.0229	0.0041	2.976e-08	807553	0.000195071	157.561
rs17641524	1	197704717	T	C	0.2091	-0.032	0.0043	1.522e-13	807553	0.000338692	273.604
rs12052908	2	22503044	A	T	0.5325	-0.022	0.0035	4.436e-10	807553	0.000240978	194.649
rs1568452	2	58012833	T	C	0.3851	0.0248	0.0036	8.118e-12	807553	0.00029128	235.292
rs7585722	2	86819128	T	C	0.8458	-0.0269	0.0048	2.675e-08	807553	0.00018875	152.454
rs1226412	2	157111313	T	C	0.7917	0.0256	0.0043	3.459e-09	807553	0.000216152	174.592
rs62188629	2	208044470	A	G	0.3136	0.0236	0.0038	7.127e-10	807553	0.000239777	193.679
rs4346585	3	44736493	T	C	0.696	-0.0236	0.0038	7.127e-10	807553	0.000235688	190.375
rs13084037	3	49214066	A	G	0.774	-0.0245	0.0042	7.084e-09	807553	0.000209996	169.618
rs7624336	3	53244151	T	G	0.2087	0.0238	0.0043	3.957e-08	807553	0.000187089	151.112
rs141954845	3	61192911	A	G	0.388	0.0229	0.0037	8.145e-10	807553	0.000249049	201.17
rs6783233	3	117509984	T	C	0.2833	0.0218	0.0039	2.903e-08	807553	0.000192987	155.877
rs1095626	3	157977962	T	C	0.5799	-0.0264	0.0035	7.131e-14	807553	0.000339581	274.322
rs7685686	4	3207142	A	G	0.5753	0.0202	0.0036	2.571e-08	807553	0.000199393	161.052
rs34937911	4	42110353	T	C	0.8838	0.0304	0.0055	4.13e-08	807553	0.000189818	153.317
rs45510091	4	123186393	A	G	0.9472	0.0448	0.008	1.826e-08	807553	0.000200753	162.151
rs35553410	4	131237381	T	C	0.7462	-0.0244	0.004	1.417e-09	807553	0.000225505	182.148
rs7659414	4	177350956	A	C	0.5782	-0.0201	0.0035	1.204e-08	807553	0.000197064	159.17
rs60157091	5	61509655	T	C	0.515	0.02	0.0035	1.421e-08	807553	0.00019982	161.397
rs3099439	5	87545318	T	C	0.5288	-0.0276	0.0035	5.049e-15	807553	0.000379616	306.676
rs10061069	5	93071630	C	G	0.2212	-0.0275	0.0042	8.152e-11	807553	0.000260559	210.47
rs30266	5	103972357	A	G	0.3296	0.0308	0.0037	1.445e-16	807553	0.00041923	338.692
rs11135349	5	164523472	A	C	0.4713	-0.0295	0.0035	6.042e-17	807553	0.000433691	350.38
rs200949	6	27835435	A	G	0.8744	0.048	0.0053	2.525e-19	807553	0.000506072	408.886
rs9363467	6	66565703	T	C	0.6035	0.0237	0.0036	6.437e-11	807553	0.000268811	217.137
rs7758630	6	101387304	A	T	0.4051	-0.0225	0.0036	5.56e-10	807553	0.000244006	197.096
rs1933802	6	105365891	C	G	0.4536	-0.0223	0.0035	2.567e-10	807553	0.000246504	199.113
rs2876520	6	142996618	C	G	0.5271	-0.023	0.0036	2.294e-10	807553	0.000263723	213.026
rs725616	6	147950422	T	C	0.3644	0.0204	0.0036	1.871e-08	807553	0.000192776	155.706
rs2029865	6	165121844	A	T	0.4534	-0.0201	0.0035	1.204e-08	807553	0.00020025	161.745
rs3823624	7	2110346	T	C	0.8067	0.0272	0.0045	1.992e-09	807553	0.000230734	186.373
rs2043539	7	12253880	A	G	0.4177	0.0273	0.0035	9.893e-15	807553	0.000362549	292.883
rs2247523	7	82454404	C	G	0.5319	-0.0207	0.0035	4.377e-09	807553	0.000213373	172.346
rs16887442	7	82936909	T	C	0.4347	0.0203	0.0035	8.621e-09	807553	0.000202531	163.587
rs58104186	7	109099919	A	G	0.4689	0.0237	0.0035	1.819e-11	807553	0.000279758	225.982
rs7807677	7	117502574	T	C	0.5505	0.0237	0.0035	1.819e-11	807553	0.00027798	224.546
rs7837935	8	65562019	T	G	0.1522	-0.0292	0.0049	3.343e-09	807553	0.000220041	177.734
rs67436663	8	71347626	C	G	0.2402	-0.0259	0.0042	9.374e-10	807553	0.000244851	197.778
rs1354115	9	2983774	A	C	0.6243	0.021	0.0036	7.084e-09	807553	0.000206873	167.095
rs1982277	9	11513019	T	C	0.7594	0.0279	0.0041	1.447e-11	807553	0.000284449	229.773
rs263645	9	17016503	A	T	0.5438	0.0221	0.0035	3.699e-10	807553	0.000242331	195.742
rs3793577	9	23737627	A	G	0.4665	-0.0229	0.0035	8.411e-11	807553	0.000261028	210.848
rs59283172	9	25232978	A	G	0.1069	-0.0329	0.0057	1.016e-08	807553	0.000206681	166.94
rs34653192	9	31124452	C	G	0.3196	-0.0229	0.0038	2.225e-09	807553	0.000228072	184.222
rs7030813	9	36999369	T	C	0.3736	0.0253	0.0036	3.074e-12	807553	0.000299592	242.008
rs10817969	9	119731045	T	G	0.7173	0.0261	0.0039	3.108e-11	807553	0.000276272	223.166
rs913930	9	120484009	A	G	0.6433	-0.0208	0.0037	2.421e-08	807553	0.000198552	160.372
rs2670139	9	126634255	T	C	0.7609	-0.0266	0.0041	1.207e-10	807553	0.000257454	207.961
rs997934	10	1795194	T	C	0.3795	0.0198	0.0036	4.812e-08	807553	0.000184635	149.13
rs1021363	10	106610839	A	G	0.3547	0.0303	0.0037	4.406e-16	807553	0.000420279	339.54
rs1448938	11	30892824	A	G	0.4171	0.0214	0.0035	1.297e-09	807553	0.000222685	179.87
rs2509805	11	57650796	T	C	0.3209	0.022	0.0038	9.17e-09	807553	0.00021095	170.389
rs198457	11	61471678	T	C	0.1925	-0.0292	0.0046	2.986e-10	807553	0.000265075	214.118
rs58621819	11	65314830	A	T	0.7903	-0.0245	0.0043	1.565e-08	807553	0.000198954	160.697
rs7117514	11	70544937	A	G	0.5417	-0.0204	0.0035	7.286e-09	807553	0.000206633	166.901
rs7932640	11	88744425	T	C	0.4417	0.0281	0.0035	1.62e-15	807553	0.000389437	314.613
rs61902811	11	113370758	A	G	0.3682	-0.0257	0.0036	1.395e-12	807553	0.000307298	248.235
rs2187490	11	118713180	T	G	0.9106	-0.0338	0.0061	3.824e-08	807553	0.000186007	150.238
rs57344483	11	127022560	A	G	0.9259	-0.038	0.0068	1.818e-08	807553	0.000198143	160.043
rs78337797	12	23987925	T	G	0.8781	0.0306	0.0055	3.365e-08	807553	0.000200457	161.911
rs56314503	12	84465022	T	G	0.7487	-0.0254	0.004	2.945e-10	807553	0.000242772	196.098
rs10774600	12	110741356	T	C	0.1656	-0.0267	0.0048	3.387e-08	807553	0.000197009	159.127
rs3213572	12	121205078	A	G	0.4745	0.0217	0.0035	7.612e-10	807553	0.000234833	189.684
rs1409379	13	31907741	T	C	0.7641	0.0249	0.0041	1.671e-09	807553	0.000223515	180.54
rs1343605	13	53647048	A	C	0.384	0.0313	0.0036	6.229e-18	807553	0.00046348	374.457
rs9592461	13	66941792	A	G	0.4874	0.0216	0.0035	9.1e-10	807553	0.000233132	188.31
rs9545360	13	80826373	A	C	0.1807	-0.0271	0.0046	5.021e-09	807553	0.000217455	175.644
rs4772087	13	99115041	T	C	0.3732	0.0227	0.0036	3.911e-10	807553	0.000241075	194.727
rs61990288	14	42074726	A	G	0.5083	-0.026	0.0035	1.681e-13	807553	0.000337907	272.969
rs1956373	14	60141822	T	G	0.7436	-0.0226	0.004	2.059e-08	807553	0.000194762	157.311
rs1152578	14	64697037	T	C	0.4357	-0.0218	0.0035	6.363e-10	807553	0.00023369	188.761
rs1045430	14	75130235	T	G	0.4792	-0.0253	0.0035	7.308e-13	807553	0.000319491	258.088
rs10149470	14	104017953	A	G	0.4869	-0.0267	0.0035	3.718e-14	807553	0.0003562	287.752
rs8037355	15	37643831	T	C	0.5556	-0.0233	0.0035	3.936e-11	807553	0.000268088	216.553
rs34488670	15	47684936	T	C	0.7887	-0.0252	0.0043	6.033e-09	807553	0.000211662	170.964
rs7193263	16	6315880	A	G	0.6679	-0.0239	0.0038	4.331e-10	807553	0.0002534	204.685
rs7198928	16	7666402	T	C	0.6159	0.0239	0.0036	4.447e-11	807553	0.000270259	218.307
rs7200826	16	13066833	T	C	0.2551	0.028	0.004	3.739e-12	807553	0.000297958	240.688
rs56887639	16	13755530	A	G	0.7264	-0.0278	0.0039	1.506e-12	807553	0.000307193	248.15
rs12923444	16	21639710	A	C	0.5625	-0.0214	0.0035	1.297e-09	807553	0.000225402	182.065
rs75581564	17	27363750	A	G	0.1165	0.0301	0.0054	3.172e-08	807553	0.000186507	150.642
rs12967855	18	35138245	A	G	0.3295	0.0265	0.0037	1.18e-12	807553	0.000310296	250.657
rs7227069	18	50731802	A	G	0.4326	0.0238	0.0035	1.497e-11	807553	0.000278074	224.621
rs62091461	18	52488672	T	C	0.2274	-0.0254	0.0042	1.954e-09	807553	0.000226695	183.11
rs12966052	18	52751639	C	G	0.1805	-0.0314	0.0046	1.252e-11	807553	0.000291686	235.62
rs12967143	18	53099012	C	G	0.6984	-0.0312	0.0038	3.699e-16	807553	0.000410086	331.301
rs7241572	18	77580712	A	G	0.201	0.028	0.0044	2.698e-10	807553	0.000251819	203.408
rs33431	19	30939989	T	C	0.6144	0.0198	0.0036	4.812e-08	807553	0.000185758	150.037
rs143186028	20	39997404	T	G	0.1778	0.0277	0.0046	2.288e-09	807553	0.000224336	181.203
rs12624433	20	44680853	A	G	0.2584	0.0233	0.004	7.441e-09	807553	0.000208067	168.06
rs5995992	22	41487218	T	C	0.7155	-0.0266	0.0039	1.3e-11	807553	0.000288061	232.691
SNP: single nucleotide polymorphism, SE: standard error.
